# Supplementary material for: Targeting Leukopoiesis: Pharmacological and Biotechnological Strategies for the Treatment of Leukopenia
Source: Biomedicines. 2026 Mar 11;14(3):624. doi: 10.3390/biomedicines14030624 (PMC13023911; doi:10.3390/biomedicines14030624)
Supplement: Supplementary file 1 [file biomedicines-14-00624-s001.zip]

Archive with 1 entries (1 files):
- Supplementary - Table.pdf
